# Supplementary material for: Artificial Intelligence in Clinical Medicine: Challenges Across Diagnostic Imaging, Clinical Decision Support, Surgery, Pathology, and Drug Discovery
Source: Clin Pract. 2025 Sep 16;15(9):169. doi: 10.3390/clinpract15090169 (PMC12468291; doi:10.3390/clinpract15090169)
Supplement: Supplementary file 1 [file clinpract-15-00169-s001.zip]

Archive with 1 entries (1 files):
- clinpract-3826629-supplementary.pdf
